# Supplementary material for: Novel 1,4-Dihydropyridines as Specific Binders and Activators of SIRT3 Impair Cell Viability and Clonogenicity and Downregulate Hypoxia-Induced Targets in Cancer Cells
Source: J Med Chem. 2023 Jul 13;66(14):9622–41. doi: 10.1021/acs.jmedchem.3c00337 (PMC10388363; doi:10.1021/acs.jmedchem.3c00337)
Supplement: Supplementary file 2 — jm3c00337_si_002.csv [file jm3c00337_si_002.csv]

Compound	Smiles	SIRT3a in % at 10µM	SIRT3a in % at 100µM	Bayreuth code	Lab Code
2a	O=C(C1CCCCC1)N(C=C2C(OCC)=O)C=C(C(OCC)=O)C2C3=CC=CC=C3	119±4	186±15	UBCS392	MC4199
2b	O=C(C1=CC=CC(F)=C1)N(C=C2C(OCC)=O)C=C(C(OCC)=O)C2C3=CC=CC=C3	124±8	196±19	UBCS399	MC4158
2c	O=C(C1=CC=C(F)C=C1)N(C=C2C(OCC)=O)C=C(C(OCC)=O)C2C3=CC=CC=C3	141±18	142±13	UBCS400	MC4168
2d	O=C(C1=CC=CC(Cl)=C1)N(C=C2C(OCC)=O)C=C(C(OCC)=O)C2C3=CC=CC=C3	130±9	204±17	UBCS401	MC4172
2e	O=C(C1=CC=C(Cl)C=C1)N(C=C2C(OCC)=O)C=C(C(OCC)=O)C2C3=CC=CC=C3	158±19	237±21	UBCS402	MC4166
2f	O=C(C1=CC=CC(Br)=C1)N(C=C2C(OCC)=O)C=C(C(OCC)=O)C2C3=CC=CC=C3	142±17	214±20	UBCS403	MC4181
2g	O=C(C1=CC=C(Br)C=C1)N(C=C2C(OCC)=O)C=C(C(OCC)=O)C2C3=CC=CC=C3	122±6	184±15	UBCS404	MC4185
2h	O=C(C1=CC=CC([N+]([O-])=O)=C1)N(C=C2C(OCC)=O)C=C(C(OCC)=O)C2C3=CC=CC=C3	131±10	138±9	UBCS393	MC4165
2i	O=C(C1=CC=C([N+]([O-])=O)C=C1)N(C=C2C(OCC)=O)C=C(C(OCC)=O)C2C3=CC=CC=C3	126±10	137±13	UBCS394	MC4167
2j	O=C(C1=CC=C(C#N)C=C1)N(C=C2C(OCC)=O)C=C(C(OCC)=O)C2C3=CC=CC=C3	147±14	106±17	UBCS405	MC4177
2k	O=C(CC1=CC=CC=C1)N(C=C2C(OCC)=O)C=C(C(OCC)=O)C2C3=CC=CC=C3	167±21	182±22	UBCS409	MC4208
2l	O=C(C1=CC=CO1)N(C=C2C(OCC)=O)C=C(C(OCC)=O)C2C3=CC=CC=C3	131±10	126±11	UBCS408	MC4204
2m	O=C(C1=CC=CS1)N(C=C2C(OCC)=O)C=C(C(OCC)=O)C2C3=CC=CC=C3	147±14	134±18	UBCS406	MC4188
2n	O=C(C1=CSC=C1)N(C=C2C(OCC)=O)C=C(C(OCC)=O)C2C3=CC=CC=C3	162±10	195±16	UBCS407	MC4186
3a	O=C(C1=CC=CC(OC)=C1)N(C=C2C(OCC)=O)C=C(C(OCC)=O)C2C3=CC=CC=C3	145±14	217±22	UBCS395	MC4164
3b	O=C(C1=CC=C(OC)C=C1)N(C=C2C(OCC)=O)C=C(C(OCC)=O)C2C3=CC=CC=C3	136±16	159±17	UBCS396	MC4182
3c	O=C(C1=CC(OC)=C(OC)C=C1)N(C=C2C(OCC)=O)C=C(C(OCC)=O)C2C3=CC=CC=C3	158±17	387±24	UBCS398	MC4175
3d	O=C(C1=CC(OC)=CC(OC)=C1)N(C=C2C(OCC)=O)C=C(C(OCC)=O)C2C3=CC=CC=C3	149±13	178±22	UBCS397	MC4176
